# Supplementary material for: Resistance of Omicron subvariants BA.2.75.2, BA.4.6, and BQ.1.1 to neutralizing antibodies
Source: Nat Commun. 2023 Feb 14;14:824. doi: 10.1038/s41467-023-36561-6 (PMC9926440; doi:10.1038/s41467-023-36561-6)
Supplement: Supplementary file 4 — Source Data [file 41467_2023_36561_MOESM4_ESM.xlsx]

## Sheet: Fig 1a,b,c
	RT-qPCR+ nasopharyngeal swabs					RT-qPCR+ nasopharyngeal swabs
	Delta					BA.1
			Infectious titer					Infectious titer
	Order participants	CT	IGROV1	Vero TMPRSS2		Order participants	CT	IGROV1	Vero TMPRSS2
	1	11.15	5.23034	3.45356		1	13.96	2.44825	0
	2	11.7	4.13552	4.11164		2	14.17	1.00755	0
	3	12.34	4.50983	3.97878		3	14.19	3.95908	0
	4	12.96	4.63107	5.4		4	14.3	3.53583	0
	5	13.96	4.01955	3.20063		5	14.7	3.08297	0
	6	14.81	3.76428	3.18639		6	15.48	2.80938	0
	7	15.3	3.46161	2.02366		7	15.51	2.11919	0
	8	15.74	4.71395	2.20629		8	15.74	1.12494	0
	9	16.4	4.03564	2.58973		9	15.75	2.81874	0
	10	17.17	1.46161	0		10	15.79	3.16737	0
	11	17.23	1.69591	1.33445		11	16.16	2.76264	0
	12	17.41	2.41731	1.44091		12	16.23	2.61979	0
	13	17.67	2.56531	4.14821		13	16.37	2.76264	0
	14	17.73	1.40249	1.59988		14	16.44	3.30482	0
	15	17.77	2.14992	3.55086		15	16.5	2.83519	0
	16	17.9	4.10893	2.69267		16	16.58	0	0
	17	18.27	0	2.48742		17	16.66	2.62161	0
	18	18.57	0	0		18	16.81	1.97972	0
	19	19.72	0	0		19	16.85	2.55905	0
	20	20.52	2.34277	1.32222		20	16.96	2.90357	0
	21	20.91	0	0		21	17.11	1.02228	0
	22	20.92	0	1.69373		22	17.31	2.48091	0
	23	20.99	0	0		23	17.31	2.71483	0
	24	21.1	0	0		24	17.61	1.97491	0
	25	21.72	0	0		25	17.63	0	0
	26	21.73	0	3.49991		26	17.83	1.70652	0
	27	21.88	0	0		27	17.84	0	0
	28	22.1	2.24195	1.34242		28	17.85	3.00379	0
	29	22.61	0	0		29	17.85	0	0
	30	22.69	0	0		30	18.13	3.13955	0
	31	23.28	0	0		31	18.21	0	0
	32	23.32	0	0		32	18.3	2.68739	0
	33	24.1	0	0		33	18.45	0	0
	34	24.51	0	0		34	18.5	2.47201	1.65706
	35	24.58	0	0		35	18.66	2.08297	0
	36	24.6	0	0		36	18.76	0	0
	37	24.9	0	0		37	19.1	1.46423	0
	38	24.91	0	0		38	19.15	0	0
	39	25.18	0	0		39	19.49	0	0
	40	25.3	0	0		40	19.6	1.7832	0
	41	25.44	0	0		41	19.96	1.02228	0
	42	26.02	0	0		42	19.98	1.28155	0
	43	26.11	0	0		43	19.99	2.53815	0
	44	26.3	0	0		44	20.01	0	0
	45	26.59	0	0		45	20.07	1.65742	0
	46	26.85	0	0		46	20.38	1.60774	0
	47	27.79	0	0		47	20.77	2.37155	0
	48	28.38	0	0		48	20.9	2.45498	0
	49	28.66	0	0		49	21.17	0	0
	50	29.05	0	0		50	21.3	3.03441	0
	51	29.19	0	0		51	21.5	0	0
	52	29.87	0	0		52	21.58	1.39334	0
	53	31	0	0		53	22	1.73268	0
						54	22.33	1.9684	0
						55	22.46	0	0
						56	22.59	0	0
						57	22.98	0	0
						58	23.02	0	0
						59	23.1	0	0
						60	23.3	0	0
						61	23.35	0	1.53656
						62	23.71	0	0
						63	23.8	0	0
						64	23.93	0	0
						65	24.49	0	0
						66	24.53	0	0
						67	24.63	0	0
						68	25.18	0	0
						69	25.3	0	0
						70	25.55	0	0
						71	25.73	0	1.38739
						72	26.06	1.55799	0
						73	26.07	0	0
						74	26.1	0	0
						75	26.5	0	0
						76	26.66	0	0
						77	27.92	0	0
						78	29.51	0	0
						79	29.63	0	0
						80	30.68	0	0
						81	30.75	0	0

## Sheet: Fig 1d
		Infectious titer
		Delta	BA.1
		5.23034	2.44825
		4.13552	1.00755
		4.50983	3.95908
		4.63107	3.53583
		4.01955	3.08297
		3.76428	2.80938
		3.46161	2.11919
		4.71395	1.12494
		4.03564	2.81874
		1.46161	3.16737
		1.69591	2.76264
		2.41731	2.61979
		2.56531	2.76264
		1.40249	3.30482
		2.14992	2.83519
		4.10893	0
		0	2.62161
		0	1.97972
		0	2.55905
		2.34277	2.90357
		0	1.02228
		0	2.48091
		0	2.71483
		0	1.97491
		0	0
		0	1.70652
		0	0
		2.24195	3.00379
		0	0
		0	3.13955
		0	0
		0	2.68739
		0	0
		0	2.47201
		0	2.08297
		0	0
		0	1.46423
		0	0
		0	0
		0	1.7832
		0	1.02228
		0	1.28155
		0	2.53815
		0	0
		0	1.65742
		0	1.60774
		0	2.37155
		0	2.45498
		0	0
		0	3.03441
		0	0
		0	1.39334
		0	1.73268
			1.9684
			0
			0
			0
			0
			0
			0
			0
			0
			0
			0
			0
			0
			0
			0
			0
			0
			0
			1.55799
			0
			0
			0
			0
			0
			0
			0
			0
			0

## Sheet: Fig 1e
		Infectivity (%)				Infectivity (%)
		positive	negative			positive	negative
	Vero	37	63		Vero	4	96
	IGROV-1	35	65		IGROV-1	52	48

## Sheet: Fig 3
	Sotrovimab
	Concentration Abs (ng/ml)	log (Concentration Abs (ng/ml))	D614G		BA.2.75.2		BQ.1.1		BA.4.6
	9000	3.95424	68.6	82.1	54.3	37.4	60.1	46.4	78.7	63.1
	2250	3.35218	70.7	78.7	22.5	15.3	33.6	25.9	70.8	36.3
	562.5	2.75012	80.4	77	14.3	6.3	22.3	16.6	24.6	18.7
	140.625	2.14806	67.5	72.4	0	0	11	13.3	16.7	0
	35.1562	1.546	39.5	49	0	17.5	18.6	7.3	0	0
	8.78906	0.943942	34.1	17.7	10.1	0	46,9*	27.8	15.4	10.3
	2.19727	0.341883	5	0	18.4	2.2	0	0	2.2	0
	0.54932	-0.260175	22.3	0	12.9	0	0	0.3	8.8	0
	0.13733	-0.862235	2.9	0	0	0	11	0	22	0
	0.034332	-1.4643	13.6	12	0	0	5.3	1.7	14.1	0
	0.0085831	-2.06636	10.4	0	0	0	14.8	0	2.2	2.9
	0.0021458	-2.66841	19	0	8.7	0	7.2	0	0	1.5
	Cilgavimab
	Concentration Abs (ng/ml)	log (Concentration Abs (ng/ml))	D614G		BA.2.75.2		BQ.1.1		BA.4.6
	9000	3.95424	101.8	100.4	15.8	0.4	0	2.2	0	0
	2250	3.35218	100.6	98.1	0	0	12	6.4	6.1	8
	562.5	2.75012	104.1	100.4	10.4	5.3	13.7	0.3	18.4	2.5
	140.625	2.14806	100.6	97.5	0	0	0	11.9	0	0
	35.1562	1.546	90	97.5	3.6	15.7	5.1	2.2	0	0
	8.78906	0.943942	87.7	95.8	0	21.6	18.9	20.8	12.9	0
	2.19727	0.341883	30.1	32.5	0	0	5.1	0	0	0
	0.54932	-0.260175	23.1	16	5	8.1	0	0	0	0
	0.13733	-0.862235	0.8	6.3	0	8.5	10.3	5.9	0	0
	0.034332	-1.4643	0	0	0	3.5	0	0	0	5.2
	0.0085831	-2.06636	0	0	23.9	0	10.3	8.7	0	6.6
	0.0021458	-2.66841	14.9	0	9	18.4	6.9	14.3	0	2.5
	Tixagevimab
	Concentration Abs (ng/ml)	log (Concentration Abs (ng/ml))	D614G		BA.2.75.2		BQ.1.1		BA.4.6
	9000	3.95424	101.8	99.8	18.5	0	1.7	0	0	0
	2250	3.35218	99.4	102.1	19.8	0	0	0	0	19.7
	562.5	2.75012	97.1	103.2	7.7	7.5	0	0	0	0
	140.625	2.14806	98.2	99.8	6.3	0	0	0	0	0
	35.1562	1.546	97.1	93	5	0	8.6	20.2	0	14.5
	8.78906	0.943942	92.4	89.5	0	18.7	42.9	0	2	17.1
	2.19727	0.341883	51.3	32.4	7.7	0	0	0	0	0
	0.54932	-0.260175	16	56.4	18.5	0	15.4	0	27.9	0
	0.13733	-0.862235	16	22.1	0	0	0	0	0	4.3
	0.034332	-1.4643	10.2	9.5	13.1	0	17.1	0	0	3
	0.0085831	-2.06636	0	34.7	0	0	6.9	0	19.7	0
	0.0021458	-2.66841	11.4	21	0	0	27.4	0	0	0
	Evushled
	Concentration Abs (ng/ml)	log (Concentration Abs (ng/ml))	D614G		BA.2.75.2		BQ.1.1		BA.4.6
	9000	3.95424	101.8	97.5	0	0	0	9.2	0	6.8
	2250	3.35218	99.4	101	0	2.7	0	0	25.2	32.5
	562.5	2.75012	101.8	98.7	0	0	0	0	0	0
	140.625	2.14806	101.8	102.1	5	1.1	0	31.3	0	1.7
	35.1562	1.546	91.2	102.1	0	0	0	9.2	0	0
	8.78906	0.943942	99.4	98.7	0	2.7	5.1	0	0	3
	2.19727	0.341883	27.8	58.7	0.9	0	13.7	0	0	0
	0.54932	-0.260175	24.3	49.5	0	0	0	0	0	1.7
	0.13733	-0.862235	10.2	16.4	0	0	6.9	7	0	0
	0.034332	-1.4643	0	19.8	0	1.1	13.7	0	0	9.4
	0.0085831	-2.06636	0	25.5	0	0	17.1	0	0	17.1
	0.0021458	-2.66841	0	9.5	3.6	0	5.1	0.4	0	0
	Bebtelovimab
	Concentration Abs (ng/ml)	log (Concentration Abs (ng/ml))	D614G		BA.2.75.2		BQ.1.1		BA.4.6
	9000	3.95424	98.2	94.1	96.8	101.6	18.9	26.4	101.4	100.6
	2250	3.35218	97.1	101	98.2	98.9	0	0	101.4	97.4
	562.5	2.75012	100.6	99.8	96.8	99.8	20.6	6.4	95.9	100.2
	140.625	2.14806	98.2	98.7	94.1	99.3	0	3.6	102.7	100.6
	35.1562	1.546	97.1	99.8	86	97.1	0	0	100	99.7
	8.78906	0.943942	81.8	93	68.5	89.8	13.7	36,1*	98.6	95.5
	2.19727	0.341883	50.1	57.6	2.3	36.5	13.7	0.3	19.7	39
	0.54932	-0.260175	21.9	41.6	15.8	11.2	12	0	23.8	16.8
	0.13733	-0.862235	30.1	6.3	19.8	9	0	0.3	4.8	3.4
	0.034332	-1.4643	0.8	8	0	0	0	1.2	0	5.2
	0.0085831	-2.06636	6.7	0	0	0	0	7.3	0	0
	0.0021458	-2.66841	7.8	10.3	0	0	3.4	18.9	0.7	3.4
	Casirivimab
	Concentration Abs (ng/ml)	log (Concentration Abs (ng/ml))	D614G		BA.2.75.2		BQ.1.1		BA.4.6
	9000	3.95424	99.8	100.5	15.6	0	11	0	0	7.2
	2250	3.35218	96.6	99.1	17	0.3	0	0	0	5.4
	562.5	2.75012	94.4	99.8	17	0	0	5.3	0	7.7
	140.625	2.14806	100.9	99.1	0	0	0	5.3	0	2.1
	35.1562	1.546	94.4	92.1	1.8	0	0	0	0	12.5
	8.78906	0.943942	92.3	85.8	21.1	4.2	0	0	23.3	0.8
	2.19727	0.341883	38.4	57.8	11.5	0	0	8.5	0	0
	0.54932	-0.260175	25.5	31.3	0	0	0	0	2.2	0
	0.13733	-0.862235	15.8	0	0	0	0	0	0	5.6
	0.034332	-1.4643	15.8	12.4	0	0	0	0	0	1.6
	0.0085831	-2.06636	9.3	4.1	0	0	0	12.8	2.2	0
	0.0021458	-2.66841	35.2	2	0	0	7.2	0	6.2	0.3
	Imdevimab
	Concentration Abs (ng/ml)	log (Concentration Abs (ng/ml))	D614G		BA.2.75.2		BQ.1.1		BA.4.6
	9000	3.95424	100.9	97.1	21.1	1.5	26.1	0	94.5	87
	2250	3.35218	96.6	98.7	0	5.8	0	0	73.4	71.4
	562.5	2.75012	97.7	97.6	0	0	11	0	78.7	36.9
	140.625	2.14806	82.6	90.3	0	0	0	0	33.8	14.1
	35.1562	1.546	85.8	92.4	0	3.1	0	0	23.3	0
	8.78906	0.943942	82.6	86.1	0	0	20.4	0	10.1	3.3
	2.19727	0.341883	44.9	44.1	22.5	9	9.1	0	0	0
	0.54932	-0.260175	34.1	25.7	0	0	1.6	0	0	0
	0.13733	-0.862235	1.8	0	7.4	0	0	0	0	1.9
	0.034332	-1.4643	24.4	0	0	4.2	0	3.4	0	0
	0.0085831	-2.06636	24.4	0	0	0	0	0	0	0
	0.0021458	-2.66841	32	2.1	0	11.9	14.8	0	2.2	9.1
	Ronapreve
	Concentration Abs (ng/ml)	log (Concentration Abs (ng/ml))	D614G		BA.2.75.2		BQ.1.1		BA.4.6
	9000	3.95424	98.7	97.6	15.6	2.3	0	1.7	91.9	75.9
	2250	3.35218	98.7	100.3	0	0	14.8	0	72.1	56.8
	562.5	2.75012	99.8	99.2	8.7	0	0	0	58.9	12.5
	140.625	2.14806	100.9	101.8	0	0.9	0	0	10.1	4.9
	35.1562	1.546	102	99.2	0	3.4	0	6.8	15.4	1.9
	8.78906	0.943942	92.3	99.2	18.4	0	3.5	0	23.3	2.5
	2.19727	0.341883	48.1	56.2	0	5.5	12.9	0	0.9	4.9
	0.54932	-0.260175	24.4	21	21.1	0	1.6	0	0	0
	0.13733	-0.862235	20.1	0	0	2.8	18.6	1.1	0	0
	0.034332	-1.4643	0	0	6	0	0	0	0	0.6
	0.0085831	-2.06636	26.6	0	0	5.5	0	6.2	6.2	2.7
	0.0021458	-2.66841	6.1	2.1	17	0.9	28	0	0	11.7

## Sheet: Fig 4a
	1 month post-third dose
		D614G	BA.1	BA.5	BA.2.75.2	BQ.1.1	BA.4.6
		1471.5	194.7	123.93	15	30.38	52.89
		842.05	306.7	137.66	15	15	66.335
		4456.5	540.55	306.7	15	169.46	214.1
		1664.5	421.45	207.75	59.555	196.3	146.9
		6644	736.45	61.11	276.45	15	45.43
		8518	146.7	210.2	15	133.25	170.6
		969.5	218.35	108.425	15	46.175	59.785
		2952	941.5	1041.2	67.99	174.25	388.75
		6016	921.8	533.4	184.7	361.5	324.95
		4098	405	1314	141.95	238	505.3
		23629.5	1489.5	1259.95	283.6	376.2	533.85
		1798.5	573.05	285.4	15	54.55	171.85
		8605	864.2	400.6	45.27	186.4	280.1
		10184.5	798.4	869.95	198.3	358.3	583.05
		8283	804.35	925.25	173.75	206.6	692.5
		13404	1396	2215	484	368.1	962.9
		16263.5	2728	1932.5	256	404.05	488.9
		2612.5	642.5	279.3	15	105.895	144.4
	4 months post-third dose
		D614G	BA.1	BA.5	BA.2.75.2	BQ.1.1	BA.4.6
		382.4	95.39	60.03	15	15	15
		1643.5	138.94	96.035	15	48.775	77.205
		589.6	165.3	57.46	15	87.41	80.69
		1572	15	36.245	15	44.245	31.04
		513.1	159.75	23.615	15	15	23.25
		1647.5	239.45	15	187.9	15	15
		4778.5	663.75	405.3	66.075	143.55	247.55
		1064.8	443.85	104.9	15	36.245	84.105
		149.15	72.25	15	15	15	15
		3190	408.03	55.46	56.7	46.105	83.695

## Sheet: Fig 4b
	4 months post-breakthrough BA.1/2
		D614G	BA.1	BA.5	BA.2.75.2	BQ.1.1	BA.4.6
		2709	2748.5	168.1	52.88	107.93	187.1
		52965.5	13653	1590	798.05	1041.95	1346.5
		23676.5	12673.5	574.4	914.75	861.45	5028.5
		11680	23595.5	1500	290.15	149.95	471.5
		8341	6111	2498	375.1	99.565	1047.6
		30261	32998	3156.5	1521.5	555.25	1795
		16935	7139.5	11690	1307	439.05	2506.5
		12158	4782	813.2	291.8	357.2	1746
		24366.5	4145.5	743.7	371.65	267	883.15
		15880.5	10775	1246.3	431.55	109.2	1055.5
		24322.5	11932	4530	2749	2323	15306
		126724	21424.5	9620	6149.5	2576	8800.5
		465725	6011.5	1251	1118.6	2665.5	5136
		27740.5	26239	1178	384.6	1414.5	3699.5
		46530.5	18964.5	4696.73	1196.1	1014	2849
		27647	6140	5878	104.4	1020	1747
	8 months post-breakthrough BA.1/2
		D614G	BA.1	BA.5	BA.2.75.2	BQ.1.1	BA.4.6
		11325	2262.5	1224.77	612.65	210.95	932.05
		5499	1403.5	184.997	99.795	129.35	339.65
		3855	995.55	357.6	124.7	79.18	302.4
		14909	1054.5	257.22	152.93	181.05	388.05
		26168.5	4348.5	860.433	286.15	753.4	1822.5
		9630	6579	648.033	441.05	202.5	647.7
		8153.5	2783	1377.93	261.9	352.4	1892.5
		5112	1989	444.833	267.8	231.3	491.15
		12455.5	2986.5	765.567	190.85	1496.9	1673.5
		19571.5	15060	3530.33	2009.5	619.2	1616
		5638.5	3612.5	311.133	194.9	82.065	463.25
		821.1	118.655	38.547	15	28.68	84.28
		1283	254.95	28.017	15	15	54.65
	2 months post-breakthrough BA.5
		D614G	BA.1	BA.5	BA.2.75.2	BQ.1.1	BA.4.6
		8128	3487	1497	272.7	1089	1247
		20677	14393	5908	872.5	88449	3877
		47258	3487	14555	549.6	14439	14222
		37153	9013	11529	875.7	9659	9627
		87407	4697	7658	1758	2933	3977
		20046	3120.5	28106.5	4354	4127.5	38127
		212062	6302.5	45948.5	4642	11121	30661.5
		9836.5	5925.5	4664.5	1056	1380.5	5446.5
		10689	6494	15561.5	3305	1888.5	12198.5
		6070.5	2914.5	1412.5	129.9	336.9	1390.5
		31659.5	16658.5	28521.5	2977	3748.5	31599
		37995	6098	7050	1683	7071	7449
		78977.5	2485.5	9864.5	374.9	2266	17347.5
		42120	11778.5	29619	3199	3373	104992
		6171	6839.5	7803.5	803.75	2723.95	8073.5
